# Supplementary material for: Electrochemical Sensor Based on ZnFe2O4/RGO Nanocomposite for Ultrasensitive Detection of Hydrazine in Real Samples
Source: Nanomaterials (Basel). 2022 Jan 29;12(3):491. doi: 10.3390/nano12030491 (PMC8838434; doi:10.3390/nano12030491)
Supplement: Supplementary file 1 [file nanomaterials-12-00491-s001.zip]

Archive with 1 entries (1 files):
- nanomaterials-1548714-supplementary.pdf
